# Supplementary material for: Genetic and Clinical Characteristics of ARID1A Mutated Melanoma Reveal High Tumor Mutational Load without Implications on Patient Survival
Source: Cancers (Basel). 2022 Apr 22;14(9):2090. doi: 10.3390/cancers14092090 (PMC9101535; doi:10.3390/cancers14092090)
Supplement: Supplementary file 1 [file cancers-14-02090-s001.zip]

Archive with 1 entries (1 files):
- cancers-1666969 Supplementary material.pdf
